# Supplementary material for: Species-specific differences in Toxoplasma gondii, Neospora caninum and Besnoitia besnoiti seroprevalence in Namibian wildlife
Source: Parasit Vectors. 2020 Jan 8;13:7. doi: 10.1186/s13071-019-3871-3 (PMC6950991; doi:10.1186/s13071-019-3871-3)
Supplement: Supplementary file 1 — Additional file 1: Table S1. Data table of ELISA and IB results containing information on all samples (species, suborder, site, ELISA, IB and final results for T. gondii, N. caninum and B. besnoiti, respectively). [file 13071_2019_3871_MOESM1_ESM.xlsx]

## Sheet: Table S1
Additional file 1: Table S1. Data table of ELISA and IB results containing information on all samples (species, suborder, site, ELISA, IB and final results for T. gondii, N. caninum and B. besnoiti, respectively).
ID	Species	Suborder	Site	TG_P30_PK1Ref_N	Nc_P38_PK_Ref_N	Bb_PK_Ref_N	ELISA_Res_Tg	final_Res_Tg	ELISA_Res_Nc	final_Res_Nc	ELISA_Res_Bb	final_Res_Bb
1	cheetah	Feliformia	central freehold farmland	0.083506344	0.433301798	0.219440353	neg	neg	neg	neg	neg	neg
2	cheetah	Feliformia	central freehold farmland	0.067358708	0.287606433	0.288659794	neg	neg	neg	neg	neg	neg
3	cheetah	Feliformia	central freehold farmland	0.027681661	0.304635762	0.131811487	neg	neg	neg	neg	neg	neg
4	cheetah	Feliformia	central freehold farmland	0.024913495	0.32166509	0.183357879	neg	neg	neg	neg	neg	neg
5	cheetah	Feliformia	central freehold farmland	0.065513264	0.32166509	0.886597938	neg	neg	neg	neg	neg	neg
6	cheetah	Feliformia	central freehold farmland	1.399769319	0.491958373	0.324005891	pos	pos	neg	neg	neg	neg
7	cheetah	Feliformia	central freehold farmland	1.397923875	1.443708609	0.56185567	pos	pos	pos	neg	neg	neg
8	cheetah	Feliformia	central freehold farmland	0.364475202	0.367076632	0.103092784	neg	neg	neg	neg	neg	neg
9	cheetah	Feliformia	central freehold farmland	0.112110727	0.264900662	0.227540501	neg	neg	neg	neg	neg	neg
10	cheetah	Feliformia	central freehold farmland	0.025836217	0.227057711	0.396907216	neg	neg	neg	neg	neg	neg
11	cheetah	Feliformia	central freehold farmland	0.039677047	0.215704825	0.450662739	neg	neg	neg	neg	neg	neg
12	cheetah	Feliformia	central freehold farmland	0.077970012	0.247871334	0.511782032	neg	neg	neg	neg	neg	neg
13	cheetah	Feliformia	central freehold farmland	0.030449827	0.359508042	0.75994109	neg	neg	neg	neg	neg	neg
14	cheetah	Feliformia	central freehold farmland	0.033679354	0.350047304	0.3365243	neg	neg	neg	neg	neg	neg
15	cheetah	Feliformia	central freehold farmland	0.0272203	0.268684957	0.20544919	neg	neg	neg	neg	neg	neg
16	cheetah	Feliformia	central freehold farmland	0.092733564	0.285714286	0.22017673	neg	neg	neg	neg	neg	neg
17	cheetah	Feliformia	central freehold farmland	1.220761246	0.278145695	0.21281296	pos	pos	neg	neg	neg	neg
18	cheetah	Feliformia	central freehold farmland	1.370703576	0.418164617	0.5544919	pos	pos	neg	neg	neg	neg
19	cheetah	Feliformia	central freehold farmland	0.043829296	0.259224219	0.120029455	neg	neg	neg	neg	neg	neg
20	cheetah	Feliformia	central freehold farmland	0.035063437	0.257332072	0.199558174	neg	neg	neg	neg	neg	neg
21	cheetah	Feliformia	central freehold farmland	0.040599769	0.228949858	0.067746686	neg	neg	neg	neg	neg	neg
22	cheetah	Feliformia	central freehold farmland	0.041522491	0.306527909	0.677466863	neg	neg	neg	neg	neg	neg
23	cheetah	Feliformia	central freehold farmland	0.052133795	1.4512772	1.291605302	neg	neg	pos	neg	neg	neg
24	cheetah	Feliformia	central freehold farmland	0.090426759	0.234626301	0.358615611	neg	neg	neg	neg	neg	neg
25	cheetah	Feliformia	central freehold farmland	0.054901961	0.263008515	0.25994109	neg	neg	neg	neg	neg	neg
27	cheetah	Feliformia	central freehold farmland	0.032295271	0.215704825	0.153166421	neg	neg	neg	neg	neg	neg
28	cheetah	Feliformia	central freehold farmland	0.047520185	0.777672658	0.104565538	neg	neg	pos	neg	neg	neg
29	cheetah	Feliformia	central freehold farmland	1.169550173	0.333017975	0.13107511	pos	pos	neg	neg	neg	neg
30	cheetah	Feliformia	central freehold farmland	0.13656286	0.719016083	0.178939617	neg	neg	pos	neg	neg	neg
31	cheetah	Feliformia	central freehold farmland	1.102191465	0.208136235	0.231222386	pos	pos	neg	neg	neg	neg
33	cheetah	Feliformia	central freehold farmland	0.170703576	0.259224219	0.473490427	neg	neg	neg	neg	neg	neg
34	cheetah	Feliformia	central freehold farmland	1.336101499	0.338694418	0.198821797	pos	pos	neg	neg	neg	neg
38	cheetah	Feliformia	central freehold farmland	1.19538639	0.36896878	0.263622975	pos	pos	neg	neg	neg	neg
40	cheetah	Feliformia	central freehold farmland	0.03644752	0.762535478	0.190721649	neg	neg	pos	neg	neg	neg
41	cheetah	Feliformia	central freehold farmland	0.034140715	0.340586566	0.220913108	neg	neg	neg	neg	neg	neg
42	cheetah	Feliformia	central freehold farmland	0.042445213	1.175023652	0.357142857	neg	neg	pos	neg	neg	neg
43	cheetah	Feliformia	central freehold farmland	0.051211073	0.210028382	0.283505155	neg	neg	neg	neg	neg	neg
44	cheetah	Feliformia	central freehold farmland	0.199769319	0.202459792	0.630338733	neg	neg	neg	neg	neg	neg
45	cheetah	Feliformia	central freehold farmland	1.212918108	0.221381268	0.500736377	pos	pos	neg	neg	neg	neg
46	cheetah	Feliformia	central freehold farmland	1.034371396	0.244087039	0.152430044	pos	pos	neg	neg	neg	neg
47	cheetah	Feliformia	central freehold farmland	1.09988466	0.261116367	0.426362297	pos	pos	neg	neg	neg	neg
49	cheetah	Feliformia	central freehold farmland	1.291349481	0.507095553	0.401325479	pos	pos	neg	neg	neg	neg
50	cheetah	Feliformia	central freehold farmland	1.349480969	0.225165563	0.217967599	pos	pos	neg	neg	neg	neg
51	cheetah	Feliformia	central freehold farmland	0.053056517	0.590350047	0.368188513	neg	neg	pos	neg	neg	neg
52	cheetah	Feliformia	central freehold farmland	1.388235294	1.859981079	0.224594993	pos	pos	pos	neg	neg	neg
53	cheetah	Feliformia	central freehold farmland	0.035524798	0.249763482	0.114874816	neg	neg	neg	neg	neg	neg
54	cheetah	Feliformia	central freehold farmland	0.12272203	0.421948912	0.873343152	neg	neg	neg	neg	neg	neg
55	cheetah	Feliformia	central freehold farmland	0.075663206	0.240302744	0.508836524	neg	neg	neg	neg	neg	neg
56	cheetah	Feliformia	central freehold farmland	1.361476355	0.251655629	0.183357879	pos	pos	neg	neg	neg	neg
58	cheetah	Feliformia	central freehold farmland	0.058592849	0.232734153	0.299705449	neg	neg	neg	neg	neg	neg
59	cheetah	Feliformia	central freehold farmland	0.202998847	0.297067171	0.21281296	neg	neg	neg	neg	neg	neg
60	cheetah	Feliformia	central freehold farmland	1.000230681	0.42384106	0.390279823	pos	pos	neg	neg	neg	neg
61	cheetah	Feliformia	central freehold farmland	1.230449827	0.389782403	1.455817378	pos	pos	neg	neg	neg	neg
68	cheetah	Feliformia	central freehold farmland	1.31349481	0.414380322	0.340206186	pos	pos	neg	neg	neg	neg
70	cheetah	Feliformia	central freehold farmland	1.212456747	0.531693472	0.637702504	pos	pos	pos	neg	neg	neg
73	cheetah	Feliformia	central freehold farmland	1.156170704	0.244087039	0.739322533	pos	pos	neg	neg	neg	neg
74	cheetah	Feliformia	central freehold farmland	0.206689735	0.228949858	0.099410898	neg	neg	neg	neg	neg	neg
75	cheetah	Feliformia	central freehold farmland	0.177623991	0.497634816	0.199558174	neg	neg	neg	neg	neg	neg
76	cheetah	Feliformia	central freehold farmland	0.170703576	0.459791864	1.235640648	neg	neg	neg	neg	neg	neg
77	cheetah	Feliformia	central freehold farmland	0.061361015	0.261116367	0.206185567	neg	neg	neg	neg	neg	neg
78	cheetah	Feliformia	central freehold farmland	0.994232987	0.26679281	0.178939617	pos	pos	neg	neg	neg	neg
80	cheetah	Feliformia	central freehold farmland	1.297347174	0.238410596	0.417525773	pos	pos	neg	neg	neg	neg
81	cheetah	Feliformia	central freehold farmland	1.310265283	0.436957631	0.594256259	pos	pos	neg	neg	neg	neg
82	cheetah	Feliformia	central freehold farmland	0.643137255	0.311383359	0.754050074	pos	pos	neg	neg	neg	neg
83	cheetah	Feliformia	central freehold farmland	0.228373702	0.2776927	0.347569956	neg	neg	neg	neg	neg	neg
84	cheetah	Feliformia	central freehold farmland	0.088581315	0.294027565	0.22017673	neg	neg	neg	neg	neg	neg
85	cheetah	Feliformia	central freehold farmland	0.090426759	0.410413476	0.326951399	neg	neg	neg	neg	neg	neg
86	cheetah	Feliformia	central freehold farmland	1.38177624	0.34201123	0.243004418	pos	pos	neg	neg	neg	neg
87	cheetah	Feliformia	central freehold farmland	1.254901961	0.283818275	0.625920471	pos	pos	neg	neg	neg	neg
88	cheetah	Feliformia	central freehold farmland	0.492733564	0.330781011	0.34167894	neg	neg	neg	neg	neg	neg
89	cheetah	Feliformia	central freehold farmland	0.311418685	0.233792751	0.568483063	neg	neg	neg	neg	neg	neg
90	cheetah	Feliformia	central freehold farmland	0.060438293	0.233792751	0.627393225	neg	neg	neg	neg	neg	neg
91	cheetah	Feliformia	central freehold farmland	0.377252516	0.211332312	0.609617569	neg	neg	neg	neg	neg	neg
92	cheetah	Feliformia	central freehold farmland	0.078165223	0.274629913	0.791366906	neg	neg	neg	neg	neg	neg
93	cheetah	Feliformia	central freehold farmland	1.443482331	1.179173047	0.748201439	pos	pos	pos	neg	neg	neg
94	cheetah	Feliformia	central freehold farmland	1.450503159	0.244002042	0.531616812	pos	pos	neg	neg	neg	neg
96	cheetah	Feliformia	central freehold farmland	1.355019892	0.317508933	0.252177206	pos	pos	neg	neg	neg	neg
102	cheetah	Feliformia	central freehold farmland	1.450503159	0.631955079	0.620976903	pos	pos	pos	neg	neg	neg
103	cheetah	Feliformia	central freehold farmland	0.360870583	0.222562532	0.789852329	neg	neg	neg	neg	neg	neg
104	cheetah	Feliformia	central freehold farmland	0.078633279	0.329760082	0.13858387	neg	neg	neg	neg	neg	neg
105	cheetah	Feliformia	central freehold farmland	1.253919963	0.429811128	0.355925786	pos	pos	neg	neg	neg	neg
106	cheetah	Feliformia	central freehold farmland	1.408846244	0.210311383	0.313517607	pos	pos	neg	neg	neg	neg
107	cheetah	Feliformia	central freehold farmland	1.42195179	0.226646248	0.495266944	pos	pos	neg	neg	neg	neg
108	cheetah	Feliformia	central freehold farmland	1.454715656	0.20316488	0.229458538	pos	pos	neg	neg	neg	neg
109	cheetah	Feliformia	central freehold farmland	0.971682659	0.204185809	0.61567588	pos	pos	neg	neg	neg	neg
110	cheetah	Feliformia	central freehold farmland	1.227240814	0.258295048	0.357440363	pos	pos	neg	neg	neg	neg
111	cheetah	Feliformia	central freehold farmland	1.265621343	2.202143951	1.048845134	pos	pos	pos	neg	neg	neg
113	cheetah	Feliformia	central freehold farmland	1.253451907	0.260336907	0.190079515	pos	pos	neg	neg	neg	neg
114	cheetah	Feliformia	central freehold farmland	1.315703253	0.338948443	0.374100719	pos	pos	neg	neg	neg	neg
116	cheetah	Feliformia	central freehold farmland	1.436461502	0.221541603	0.142370314	pos	pos	neg	neg	neg	neg
118	cheetah	Feliformia	central freehold farmland	1.299789375	0.244002042	0.278682317	pos	pos	neg	neg	neg	neg
119	cheetah	Feliformia	central freehold farmland	1.346126843	0.278713629	0.496024233	pos	pos	neg	neg	neg	neg
120	cheetah	Feliformia	central freehold farmland	1.234729698	0.237876468	0.5187429	pos	pos	neg	neg	neg	neg
121	cheetah	Feliformia	central freehold farmland	1.343318512	0.147013783	0.224914805	pos	pos	neg	neg	neg	neg
123	cheetah	Feliformia	central freehold farmland	1.269365785	0.131699847	0.285497917	pos	pos	neg	neg	neg	neg
124	cheetah	Feliformia	central freehold farmland	0.139480459	0.186830015	0.416508898	neg	neg	neg	neg	neg	neg
125	cheetah	Feliformia	central freehold farmland	0.09127077	0.529862175	0.354411208	neg	neg	neg	neg	neg	neg
126	cheetah	Feliformia	central freehold farmland	1.263749122	0.290964778	0.218099205	pos	pos	neg	neg	neg	neg
128	cheetah	Feliformia	central freehold farmland	1.260004681	0.084737111	0.336236274	pos	pos	neg	neg	neg	neg
130	cheetah	Feliformia	central freehold farmland	0.072080505	0.177641654	0.528587656	neg	neg	neg	neg	neg	neg
131	cheetah	Feliformia	central freehold farmland	1.308682425	0.412455334	1.229837183	pos	pos	neg	neg	neg	neg
132	cheetah	Feliformia	central freehold farmland	1.334425462	0.447166922	0.308216585	pos	pos	neg	neg	neg	neg
134	cheetah	Feliformia	central freehold farmland	1.226304704	0.31036243	0.824687618	pos	pos	neg	neg	neg	neg
136	cheetah	Feliformia	central freehold farmland	0.114205476	0.244002042	0.230973116	neg	neg	neg	neg	neg	neg
137	cheetah	Feliformia	central freehold farmland	1.215539434	0.182746299	0.321090496	pos	pos	neg	neg	neg	neg
138	cheetah	Feliformia	central freehold farmland	1.052656213	0.093925472	1.350246119	pos	pos	neg	neg	neg	neg
141	cheetah	Feliformia	central freehold farmland	1.334425462	0.237876468	0.854221886	pos	pos	neg	neg	neg	neg
142	cheetah	Feliformia	central freehold farmland	1.231921367	0.204185809	0.125709958	pos	pos	neg	neg	neg	neg
143	cheetah	Feliformia	central freehold farmland	1.194008893	0.266462481	1.73722075	pos	pos	neg	neg	neg	neg
144	cheetah	Feliformia	central freehold farmland	0.077697168	0.185809086	1.25255585	neg	neg	neg	neg	neg	neg
145	cheetah	Feliformia	central freehold farmland	0.140884624	0.202143951	0.30443014	neg	neg	neg	neg	neg	neg
146	cheetah	Feliformia	central freehold farmland	0.045869413	0.210311383	0.168118137	neg	neg	neg	neg	neg	neg
147	cheetah	Feliformia	central freehold farmland	0.044933302	0.207248596	0.25596365	neg	neg	neg	neg	neg	neg
148	cheetah	Feliformia	central freehold farmland	0.04025275	0.205206738	0.296099962	neg	neg	neg	neg	neg	neg
149	cheetah	Feliformia	central freehold farmland	0.060379125	0.19295559	0.171147293	neg	neg	neg	neg	neg	neg
150	cheetah	Feliformia	central freehold farmland	1.200093611	0.19295559	0.452101477	pos	pos	neg	neg	neg	neg
151	cheetah	Feliformia	central freehold farmland	1.100865902	0.322613578	0.739871261	pos	pos	neg	neg	neg	neg
152	cheetah	Feliformia	central freehold farmland	1.241282471	0.477794793	0.950397577	pos	pos	neg	neg	neg	neg
153	caracal	Feliformia	central freehold farmland	1.218347765	0.501276161	0.36652783	pos	pos	neg	neg	neg	neg
154	caracal	Feliformia	central freehold farmland	1.271238006	0.271567126	1.037485801	pos	pos	neg	neg	neg	neg
155	caracal	Feliformia	central freehold farmland	1.235665809	0.351199592	0.83756153	pos	pos	neg	neg	neg	neg
156	caracal	Feliformia	central freehold farmland	1.281067166	0.278713629	0.368799697	pos	pos	neg	neg	neg	neg
157	caracal	Feliformia	central freehold farmland	1.190264451	0.615620214	0.715638016	pos	pos	pos	neg	neg	neg
158	jackal	Caniformia	central freehold farmland	0.068116322	0.064853556	1.460431655	neg	neg	neg	neg	neg	neg
159	caracal	Feliformia	central freehold farmland	1.216007489	0.337927514	0.450586899	pos	pos	neg	neg	neg	neg
160	caracal	Feliformia	central freehold farmland	1.127076995	0.368555385	0.208254449	pos	pos	neg	neg	neg	neg
162	jackal	Caniformia	central freehold farmland	0.0277705	0.072524407	1.366906475	neg	neg	neg	neg	neg	neg
163	jackal	Caniformia	central freehold farmland	1.468168719	0.45083682	1.848920863	pos	pos	pos	pos	neg	neg
164	jackal	Caniformia	central freehold farmland	1.547288446	0.082635983	1.258992806	pos	pos	neg	neg	neg	neg
166	jackal	Caniformia	central freehold farmland	0.050301284	0.220385675	1.661870504	neg	neg	pos	neg	neg	neg
167	caracal	Feliformia	central freehold farmland	0.340744208	0.325060827	0.197652404	neg	neg	neg	neg	neg	neg
168	jackal	Caniformia	central freehold farmland	1.115011789	0.088788301	2.798561151	pos	pos	neg	neg	neg	neg
169	caracal	Feliformia	central freehold farmland	1.185583899	0.322141119	0.343051874	pos	pos	neg	neg	neg	neg
171	brown hyena	Feliformia	central freehold farmland	1.057876712	0.226304188	0.165	pos	pos	neg	neg	neg	neg
172	brown hyena	Feliformia	central freehold farmland	1.034589041	0.251285819	0.08	pos	pos	neg	neg	neg	neg
173	caracal	Feliformia	central freehold farmland	0.959045167	0.344525547	0.676258993	pos	pos	neg	neg	neg	neg
175	brown hyena	Feliformia	central freehold farmland	0.70239726	0.246877296	0.105	pos	pos	neg	neg	neg	neg
176	honey badger	Caniformia	central freehold farmland	1.13	-0.01	0.073	pos	pos	neg	neg	neg	neg
177	honey badger	Caniformia	central freehold farmland	1.16	0.01	0.07	pos	pos	neg	neg	neg	neg
178	brown hyena	Feliformia	central freehold farmland	0.680821918	0.36958119	0.155	pos	pos	neg	neg	neg	neg
180	jackal	Caniformia	central freehold farmland	1.28111082	0.074164345	1.503597122	pos	pos	neg	neg	neg	neg
181	brown hyena	Feliformia	central freehold farmland	0.987671233	0.22850845	0.382	pos	pos	neg	neg	neg	neg
182	honey badger	Caniformia	central freehold farmland	1.57	0.1	0.108	pos	pos	neg	neg	neg	neg
183	brown hyena	Feliformia	central freehold farmland	1.036986301	0.209404849	0.221	pos	pos	neg	neg	neg	neg
184	brown hyena	Feliformia	central freehold farmland	1.04109589	0.259368112	0.192	pos	pos	neg	neg	neg	neg
185	brown hyena	Feliformia	central freehold farmland	1.01609589	0.366642175	0.209	pos	pos	neg	neg	neg	neg
186	jackal	Caniformia	central freehold farmland	1.448781766	0.070682451	2.64028777	pos	pos	neg	neg	neg	neg
187	jackal	Caniformia	central freehold farmland	0.04610951	0.069986072	1.863309353	neg	neg	neg	neg	neg	neg
188	jackal	Caniformia	central freehold farmland	0.845690333	0.072075209	1.712230216	pos	pos	neg	neg	neg	neg
189	jackal	Caniformia	central freehold farmland	0.036678019	0.072075209	0.798561151	neg	neg	neg	neg	neg	neg
190	jackal	Caniformia	central freehold farmland	0.032486246	0.079038997	1.136690647	neg	neg	neg	neg	neg	neg
191	jackal	Caniformia	central freehold farmland	1.524233691	0.073816156	2.73381295	pos	pos	neg	neg	neg	neg
192	jackal	Caniformia	central freehold farmland	0.041393765	0.064763231	1.086330935	neg	neg	neg	neg	neg	neg
193	jackal	Caniformia	central freehold farmland	0.046633482	0.063370474	2.244604317	neg	neg	neg	neg	neg	neg
194	jackal	Caniformia	central freehold farmland	0.594183914	0.074164345	1.215827338	pos	pos	neg	neg	neg	neg
195	brown hyena	Feliformia	central freehold farmland	0.916438356	0.590007348	0.37	pos	pos	pos	pos	neg	neg
196	cheetah	Feliformia	central freehold farmland	0.134874759	0.247201946	1.273123909	neg	neg	neg	neg	neg	neg
197	cheetah	Feliformia	central freehold farmland	0.473988439	0.204379562	0.579406632	neg	neg	neg	neg	neg	neg
198	cheetah	Feliformia	central freehold farmland	0.362235067	0.270559611	0.558464223	neg	neg	neg	neg	neg	neg
199	cheetah	Feliformia	central freehold farmland	0.176300578	0.252068127	0.861256545	neg	neg	neg	neg	neg	neg
200	cheetah	Feliformia	central freehold farmland	0.103082852	0.198540146	0.135253054	neg	neg	neg	neg	neg	neg
201	cheetah	Feliformia	central freehold farmland	0.251445087	0.274452555	0.517452007	neg	neg	neg	neg	neg	neg
202	cheetah	Feliformia	central freehold farmland	2.52504817	0.461313869	0.219895288	pos	pos	neg	neg	neg	neg
204	cheetah	Feliformia	central freehold farmland	0.16955684	0.235523114	0.733856894	neg	neg	neg	neg	neg	neg
205	cheetah	Feliformia	central freehold farmland	2.657032755	0.196593674	0.27399651	pos	pos	neg	neg	neg	neg
206	leopard	Feliformia	central freehold farmland	0.128131021	0.19756691	0.106457243	neg	neg	neg	neg	neg	neg
207	leopard	Feliformia	central freehold farmland	2.434489403	0.189781022	0.271378709	pos	pos	neg	neg	neg	neg
208	leopard	Feliformia	central freehold farmland	2.438342967	0.17810219	0.285340314	pos	pos	neg	neg	neg	neg
209	leopard	Feliformia	central freehold farmland	1.658959538	0.16836983	0.164921466	pos	pos	neg	neg	neg	neg
210	leopard	Feliformia	central freehold farmland	1.926782274	0.181021898	0.465095986	pos	pos	neg	neg	neg	neg
211	leopard	Feliformia	central freehold farmland	2.102119461	0.20729927	0.221640489	pos	pos	neg	neg	neg	neg
212	leopard	Feliformia	central freehold farmland	2.143545279	0.24136253	0.234729494	pos	pos	neg	neg	neg	neg
213	leopard	Feliformia	central freehold farmland	2.226396917	0.209245742	0.788830716	pos	pos	neg	neg	neg	neg
214	leopard	Feliformia	central freehold farmland	2.556840077	0.253041363	0.635253054	pos	pos	neg	neg	neg	neg
215	leopard	Feliformia	central freehold farmland	0.143545279	0.199513382	0.189354276	neg	neg	neg	neg	neg	neg
216	leopard	Feliformia	central freehold farmland	2.170520231	0.19756691	0.418848168	pos	pos	neg	neg	neg	neg
217	leopard	Feliformia	central freehold farmland	2.228323699	0.185888078	0.273123909	pos	pos	neg	neg	neg	neg
218	leopard	Feliformia	central freehold farmland	2.48265896	0.266666667	2.044502618	pos	pos	neg	neg	pos	neg
219	leopard	Feliformia	central freehold farmland	2.358381503	0.181995134	0.114310646	pos	pos	neg	neg	neg	neg
220	leopard	Feliformia	central freehold farmland	0.087668593	0.204379562	0.281849913	neg	neg	neg	neg	neg	neg
221	leopard	Feliformia	central freehold farmland	1.998073218	0.199513382	1.482547993	pos	pos	neg	neg	neg	neg
222	leopard	Feliformia	central freehold farmland	2.312138728	0.222871046	1.452006981	pos	pos	neg	neg	neg	neg
223	leopard	Feliformia	central freehold farmland	2.209055877	0.215085158	0.861256545	pos	pos	neg	neg	neg	neg
224	leopard	Feliformia	central freehold farmland	2.27938343	0.193673966	1.357766143	pos	pos	neg	neg	neg	neg
225	leopard	Feliformia	central freehold farmland	2.427745665	0.198540146	0.77486911	pos	pos	neg	neg	neg	neg
226	leopard	Feliformia	central freehold farmland	0.035645472	0.218004866	0.538394415	neg	neg	neg	neg	neg	neg
227	leopard	Feliformia	central freehold farmland	2.176300578	0.193673966	0.167539267	pos	pos	neg	neg	neg	neg
228	leopard	Feliformia	central freehold farmland	2.368015414	0.20243309	0.612565445	pos	pos	neg	neg	neg	neg
229	leopard	Feliformia	central freehold farmland	2.177263969	0.190754258	0.579406632	pos	pos	neg	neg	neg	neg
230	leopard	Feliformia	central freehold farmland	0.096339114	0.19756691	0.167539267	neg	neg	neg	neg	neg	neg
233	leopard	Feliformia	central freehold farmland	1.90655106	0.24136253	0.328970332	pos	pos	neg	neg	neg	neg
234	leopard	Feliformia	central freehold farmland	0.126204239	0.17323601	0.20069808	neg	neg	neg	neg	neg	neg
235	leopard	Feliformia	central freehold farmland	2.325626204	0.198540146	0.386561955	pos	pos	neg	neg	neg	neg
236	leopard	Feliformia	central freehold farmland	2.397880539	0.233576642	0.926701571	pos	pos	neg	neg	neg	neg
237	leopard	Feliformia	central freehold farmland	1.766859345	0.210218978	0.186736475	pos	pos	neg	neg	neg	neg
238	leopard	Feliformia	central freehold farmland	2.358381503	0.248175182	0.478184991	pos	pos	neg	neg	neg	neg
239	leopard	Feliformia	central freehold farmland	2.061657033	0.243309002	1.476439791	pos	pos	neg	neg	neg	neg
240	leopard	Feliformia	central freehold farmland	1.941233141	0.20729927	0.212041885	pos	pos	neg	neg	neg	neg
241	leopard	Feliformia	central freehold farmland	2.164739884	0.209245742	0.37434555	pos	pos	neg	neg	neg	neg
242	leopard	Feliformia	central freehold farmland	2.331406551	0.218004866	0.476439791	pos	pos	neg	neg	neg	neg
243	leopard	Feliformia	central freehold farmland	2.290944123	0.215085158	0.671029668	pos	pos	neg	neg	neg	neg
245	leopard	Feliformia	central freehold farmland	2.062620424	0.22189781	0.470331588	pos	pos	neg	neg	neg	neg
246	leopard	Feliformia	central freehold farmland	0.922928709	0.23163017	0.312390925	pos	pos	neg	neg	neg	neg
247	leopard	Feliformia	central freehold farmland	2.018304432	0.327007299	0.391797557	pos	pos	neg	neg	neg	neg
248	leopard	Feliformia	central freehold farmland	0.188824663	0.270559611	0.155322862	neg	neg	neg	neg	neg	neg
249	leopard	Feliformia	central freehold farmland	2.040462428	0.298783455	0.401396161	pos	pos	neg	neg	neg	neg
250	leopard	Feliformia	central freehold farmland	0.083815029	0.302676399	0.113438045	neg	neg	neg	neg	neg	neg
251	leopard	Feliformia	central freehold farmland	2.019267823	0.423357664	0.631762653	pos	pos	neg	neg	neg	neg
252	leopard	Feliformia	central freehold farmland	2.573217726	0.0486618	2.092495637	pos	pos	neg	neg	pos	neg
253	leopard	Feliformia	central freehold farmland	2.165703276	0.066157761	1.621291449	pos	pos	neg	neg	neg	neg
254	leopard	Feliformia	central freehold farmland	2.255298651	0.055196712	0.616928447	pos	pos	neg	neg	neg	neg
255	leopard	Feliformia	central freehold farmland	0.188824663	0.059894304	0.252181501	neg	neg	neg	neg	neg	neg
256	leopard	Feliformia	central freehold farmland	2.103082852	0.067332159	0.331588133	pos	pos	neg	neg	neg	neg
257	leopard	Feliformia	central freehold farmland	1.924855491	0.061068702	0.595113438	pos	pos	neg	neg	neg	neg
258	cheetah	Feliformia	central freehold farmland	0.036608863	0.057545508	0.068935428	neg	neg	neg	neg	neg	neg
259	cheetah	Feliformia	central freehold farmland	2.421001927	0.117831278	0.489528796	pos	pos	neg	neg	neg	neg
260	cheetah	Feliformia	central freehold farmland	0.201348748	0.127617929	0.537521815	neg	neg	neg	neg	neg	neg
261	cheetah	Feliformia	central freehold farmland	0.13583815	0.052847915	0.213787086	neg	neg	neg	neg	neg	neg
263	cheetah	Feliformia	central freehold farmland	0.501926782	0.050107653	0.515706806	pos	pos	neg	neg	neg	neg
265	cheetah	Feliformia	central freehold farmland	2.320809249	0.152671756	0.283595113	pos	pos	neg	neg	neg	neg
267	cheetah	Feliformia	central freehold farmland	0.197495183	0.050890585	0.705061082	neg	neg	neg	neg	neg	neg
268	cheetah	Feliformia	central freehold farmland	0.26300578	0.050890585	0.201570681	neg	neg	neg	neg	neg	neg
269	cheetah	Feliformia	central freehold farmland	0.154142582	0.087688393	0.42495637	neg	neg	neg	neg	neg	neg
270	cheetah	Feliformia	central freehold farmland	0.129094412	0.061851634	0.285340314	neg	neg	neg	neg	neg	neg
271	cheetah	Feliformia	central freehold farmland	0.019764106	0.044235663	0.100222717	neg	neg	neg	neg	neg	neg
272	cheetah	Feliformia	central freehold farmland	0.015620019	0.045801527	0.077951002	neg	neg	neg	neg	neg	neg
273	cheetah	Feliformia	central freehold farmland	0.0264584	0.045410061	0.188567186	neg	neg	neg	neg	neg	neg
274	cheetah	Feliformia	central freehold farmland	0.924450112	0.048541789	0.320712695	pos	pos	neg	neg	neg	neg
275	cheetah	Feliformia	central freehold farmland	0.846668792	0.043844197	1.11878248	pos	pos	neg	neg	neg	neg
276	cheetah	Feliformia	central freehold farmland	0.063436404	0.054022314	0.263548627	neg	neg	neg	neg	neg	neg
278	cheetah	Feliformia	central freehold farmland	0.039528212	0.051282051	1.002227171	neg	neg	neg	neg	neg	neg
280	cheetah	Feliformia	central freehold farmland	0.04430985	0.07516148	0.487008166	neg	neg	neg	neg	neg	neg
281	cheetah	Feliformia	central freehold farmland	0.99298693	0.044627129	0.643652561	pos	pos	neg	neg	neg	neg
282	cheetah	Feliformia	central freehold farmland	0.936882372	0.11861421	1.281365999	pos	pos	neg	neg	neg	neg
286	cheetah	Feliformia	central freehold farmland	1.019126554	0.089645723	1.360059391	pos	pos	neg	neg	neg	neg
289	cheetah	Feliformia	central freehold farmland	0.969716289	0.318653357	0.683741648	pos	pos	neg	neg	neg	neg
293	cheetah	Feliformia	central freehold farmland	0.997131017	0.112350754	0.376391982	pos	pos	neg	neg	neg	neg
294	cheetah	Feliformia	central freehold farmland	0.098820529	0.047758857	0.309576837	neg	neg	neg	neg	neg	neg
295	cheetah	Feliformia	central freehold farmland	0.953777494	0.091994519	0.375649592	pos	pos	neg	neg	neg	neg
296	cheetah	Feliformia	central freehold farmland	0.855275741	0.046192993	0.13437268	pos	pos	neg	neg	neg	neg
297	cheetah	Feliformia	central freehold farmland	0.938476251	0.048933255	0.762435041	pos	pos	neg	neg	neg	neg
298	cheetah	Feliformia	central freehold farmland	0.039528212	0.053630848	1.021529324	neg	neg	neg	neg	neg	neg
299	cheetah	Feliformia	central freehold farmland	0.057060886	0.092777452	0.246473645	neg	neg	neg	neg	neg	neg
300	cheetah	Feliformia	central freehold farmland	0.038253108	0.051673517	0.348181143	neg	neg	neg	neg	neg	neg
302	cheetah	Feliformia	central freehold farmland	0.550207204	0.052064983	0.459539718	pos	pos	neg	neg	neg	neg
303	cheetah	Feliformia	central freehold farmland	0.847306344	0.047758857	0.214550854	pos	pos	neg	neg	neg	neg
304	cheetah	Feliformia	central freehold farmland	0.94867708	0.048541789	0.384558278	pos	pos	neg	neg	neg	neg
305	cheetah	Feliformia	central freehold farmland	0.8849219	0.043061264	0.459539718	pos	pos	neg	neg	neg	neg
306	cheetah	Feliformia	central freehold farmland	0.045266178	0.115091016	0.20935412	neg	neg	neg	neg	neg	neg
307	cheetah	Feliformia	central freehold farmland	0.841568377	0.164415737	0.315515961	pos	pos	neg	neg	neg	neg
308	cheetah	Feliformia	central freehold farmland	0.922856232	0.097475044	0.230141054	pos	pos	neg	neg	neg	neg
309	cheetah	Feliformia	central freehold farmland	0.961746892	0.058719906	0.681514477	pos	pos	neg	neg	neg	neg
310	cheetah	Feliformia	central freehold farmland	1.019126554	0.050107653	0.423904974	pos	pos	neg	neg	neg	neg
313	cheetah	Feliformia	central freehold farmland	0.211029646	0.043844197	0.646622123	neg	neg	neg	neg	neg	neg
316	cheetah	Feliformia	central freehold farmland	0.972904048	0.045801527	1.258351893	pos	pos	neg	neg	neg	neg
317	cheetah	Feliformia	central freehold farmland	0.824673255	0.042669798	0.602078693	pos	pos	neg	neg	neg	neg
318	cheetah	Feliformia	central freehold farmland	0.716608224	0.048150323	0.365256125	pos	pos	neg	neg	neg	neg
319	cheetah	Feliformia	central freehold farmland	0.859101052	0.057545508	0.310319228	pos	pos	neg	neg	neg	neg
321	cheetah	Feliformia	central freehold farmland	0.93465094	0.045018595	0.354862658	pos	pos	neg	neg	neg	neg
324	cheetah	Feliformia	central freehold farmland	0.987248964	0.045410061	0.226429102	pos	pos	neg	neg	neg	neg
325	cheetah	Feliformia	central freehold farmland	0.957921581	0.045410061	0.749072012	pos	pos	neg	neg	neg	neg
327	cheetah	Feliformia	central freehold farmland	0.744660504	0.063808965	0.239792131	pos	pos	neg	neg	neg	neg
328	cheetah	Feliformia	central freehold farmland	1.007969398	0.044235663	0.130660728	pos	pos	neg	neg	neg	neg
330	cheetah	Feliformia	central freehold farmland	0.043991074	0.044627129	0.100965108	neg	neg	neg	neg	neg	neg
332	cheetah	Feliformia	central freehold farmland	0.020401658	0.053630848	0.086117298	neg	neg	neg	neg	neg	neg
334	cheetah	Feliformia	central freehold farmland	0.995855913	0.055979644	0.246473645	pos	pos	neg	neg	neg	neg
335	cheetah	Feliformia	central freehold farmland	0.76283073	0.067332159	0.305864885	pos	pos	neg	neg	neg	neg
336	cheetah	Feliformia	central freehold farmland	0.023908193	0.05637111	0.143281366	neg	neg	neg	neg	neg	neg
337	cheetah	Feliformia	central freehold farmland	0.908192541	0.073987082	1.44766147	pos	pos	neg	neg	neg	neg
338	cheetah	Feliformia	central freehold farmland	0.97513548	0.063417499	1.438010393	pos	pos	neg	neg	neg	neg
339	cheetah	Feliformia	central freehold farmland	0.89034109	0.484313725	1.509279881	pos	pos	neg	neg	neg	neg
340	cheetah	Feliformia	central freehold farmland	0.949952184	0.429411765	0.658500371	pos	pos	neg	neg	neg	neg
341	cheetah	Feliformia	central freehold farmland	0.989799171	0.466666667	0.183370453	pos	pos	neg	neg	neg	neg
342	cheetah	Feliformia	central freehold farmland	1.011475932	0.415686275	1.682999258	pos	pos	neg	neg	neg	neg
343	cheetah	Feliformia	central freehold farmland	0.667835512	0.758823529	0.13437268	pos	pos	pos	neg	neg	neg
344	cheetah	Feliformia	central freehold farmland	0.039846988	0.521568627	1.457312546	neg	neg	neg	neg	neg	neg
345	cheetah	Feliformia	central freehold farmland	0.023908193	0.615686275	1.242761693	neg	neg	pos	neg	neg	neg
346	cheetah	Feliformia	central freehold farmland	0.047816385	0.719607843	1.487750557	neg	neg	pos	neg	neg	neg
348	cheetah	Feliformia	central freehold farmland	0.969397514	0.52745098	0.211581292	pos	pos	neg	neg	neg	neg
349	cheetah	Feliformia	central freehold farmland	0.979598342	0.733333333	0.442464736	pos	pos	pos	neg	neg	neg
350	cheetah	Feliformia	central freehold farmland	1.021676761	0.38627451	0.342242019	pos	pos	neg	neg	neg	neg
351	cheetah	Feliformia	central freehold farmland	0.62081538	0.345098039	0.153674833	pos	pos	neg	neg	neg	neg
352	cheetah	Feliformia	central freehold farmland	0.459728207	0.294117647	0.158129176	neg	neg	neg	neg	neg	neg
353	cheetah	Feliformia	central freehold farmland	0.024196221	0.301960784	0.077951002	neg	neg	neg	neg	neg	neg
354	cheetah	Feliformia	central freehold farmland	1.042757706	0.4	1.034149963	pos	pos	neg	neg	neg	neg
355	cheetah	Feliformia	central freehold farmland	1.015246934	0.511764706	1.665181886	pos	pos	neg	neg	neg	neg
356	cheetah	Feliformia	central freehold farmland	1.057673185	0.337254902	0.230141054	pos	pos	neg	neg	neg	neg
358	cheetah	Feliformia	central freehold farmland	1.024196221	0.356862745	0.293244246	pos	pos	neg	neg	neg	neg
360	cheetah	Feliformia	central freehold farmland	1.024196221	0.301960784	0.235337788	pos	pos	neg	neg	neg	neg
361	cheetah	Feliformia	central freehold farmland	0.966523036	0.341176471	0.300190476	pos	pos	neg	neg	neg	neg
363	cheetah	Feliformia	central freehold farmland	0.251242957	0.407843137	0.35352381	neg	neg	neg	neg	neg	neg
364	cheetah	Feliformia	central freehold farmland	1.061982101	0.509803922	0.459428571	pos	pos	neg	neg	neg	neg
365	cheetah	Feliformia	central freehold farmland	1.006960557	0.552941176	0.196571429	pos	pos	pos	neg	neg	neg
366	cheetah	Feliformia	central freehold farmland	0.082532317	0.319607843	0.425904762	neg	neg	neg	neg	neg	neg
367	cheetah	Feliformia	central freehold farmland	0.659595625	0.301960784	0.70552381	pos	pos	neg	neg	neg	neg
368	cheetah	Feliformia	central freehold farmland	1.050381173	0.441176471	0.390095238	pos	pos	neg	neg	neg	neg
369	cheetah	Feliformia	central freehold farmland	0.070268479	0.241176471	0.114285714	neg	neg	neg	neg	neg	neg
371	cheetah	Feliformia	central freehold farmland	0.049055353	0.270588235	0.456380952	neg	neg	neg	neg	neg	neg
372	cheetah	Feliformia	central freehold farmland	1.038117335	0.307843137	0.377904762	pos	pos	neg	neg	neg	neg
373	cheetah	Feliformia	central freehold farmland	0.980775605	0.268627451	0.247619048	pos	pos	neg	neg	neg	neg
374	cheetah	Feliformia	central freehold farmland	0.913821677	0.352941176	0.328380952	pos	pos	neg	neg	neg	neg
375	cheetah	Feliformia	central freehold farmland	0.258866424	0.290196078	0.944	neg	neg	neg	neg	neg	neg
376	cheetah	Feliformia	central freehold farmland	0.881670534	0.296078431	0.203428571	pos	pos	neg	neg	neg	neg
377	cheetah	Feliformia	central freehold farmland	0.064965197	0.258823529	0.115809524	neg	neg	neg	neg	neg	neg
379	cheetah	Feliformia	central freehold farmland	0.238316208	0.260784314	0.167619048	neg	neg	neg	neg	neg	neg
380	cheetah	Feliformia	central freehold farmland	0.038780245	0.425490196	0.182095238	neg	neg	neg	neg	neg	neg
381	cheetah	Feliformia	central freehold farmland	0.807756049	0.482352941	0.548571429	pos	pos	neg	neg	neg	neg
382	cheetah	Feliformia	central freehold farmland	0.031819688	0.366666667	0.20647619	neg	neg	neg	neg	neg	neg
384	cheetah	Feliformia	central freehold farmland	0.561816374	0.5	0.096	pos	pos	neg	neg	neg	neg
385	cheetah	Feliformia	central freehold farmland	1.029830958	0.237254902	0.102095238	pos	pos	neg	neg	neg	neg
386	cheetah	Feliformia	central freehold farmland	0.085846868	0.278431373	0.320761905	neg	neg	neg	neg	neg	neg
387	cheetah	Feliformia	central freehold farmland	0.881670534	0.294117647	0.296380952	pos	pos	neg	neg	neg	neg
389	cheetah	Feliformia	central freehold farmland	0.264832615	0.419607843	1.807238095	neg	neg	neg	neg	neg	neg
391	cheetah	Feliformia	central freehold farmland	0.070931389	0.245098039	0.131047619	neg	neg	neg	neg	neg	neg
392	cheetah	Feliformia	central freehold farmland	0.03712297	0.239215686	0.264380952	neg	neg	neg	neg	neg	neg
393	cheetah	Feliformia	central freehold farmland	1.025853497	0.362745098	0.195809524	pos	pos	neg	neg	neg	neg
394	cheetah	Feliformia	central freehold farmland	0.05601591	0.388235294	0.231619048	neg	neg	neg	neg	neg	neg
395	cheetah	Feliformia	central freehold farmland	0.051044084	0.27254902	0.146285714	neg	neg	neg	neg	neg	neg
396	cheetah	Feliformia	central freehold farmland	0.024859132	0.284313725	0.32	neg	neg	neg	neg	neg	neg
398	cheetah	Feliformia	central freehold farmland	0.045409347	0.278431373	0.131809524	neg	neg	neg	neg	neg	neg
399	cheetah	Feliformia	central freehold farmland	0.01756712	0.270588235	0.090666667	neg	neg	neg	neg	neg	neg
400	cheetah	Feliformia	central freehold farmland	0.055684455	0.31372549	0.136380952	neg	neg	neg	neg	neg	neg
401	cheetah	Feliformia	central freehold farmland	0.042094796	0.243137255	0.093714286	neg	neg	neg	neg	neg	neg
402	cheetah	Feliformia	central freehold farmland	0.747431223	0.366666667	0.314666667	pos	pos	neg	neg	neg	neg
403	cheetah	Feliformia	central freehold farmland	0.996353994	0.339215686	0.343619048	pos	pos	neg	neg	neg	neg
405	cheetah	Feliformia	central freehold farmland	1.054027179	0.274509804	0.217142857	pos	pos	neg	neg	neg	neg
409	cheetah	Feliformia	central freehold farmland	0.502485913	0.325490196	0.43047619	pos	pos	neg	neg	neg	neg
410	cheetah	Feliformia	central freehold farmland	0.691415313	0.331372549	2.021333333	pos	pos	neg	neg	pos	neg
415	cheetah	Feliformia	central freehold farmland	0.442161087	0.278431373	0.424380952	neg	neg	neg	neg	neg	neg
416	cheetah	Feliformia	central freehold farmland	0.11203182	0.252941176	0.149333333	neg	neg	neg	neg	neg	neg
417	cheetah	Feliformia	central freehold farmland	0.025853497	0.21372549	0.124190476	neg	neg	neg	neg	neg	neg
418	cheetah	Feliformia	central freehold farmland	0.86973815	0.352941176	1.081142857	pos	pos	neg	neg	neg	neg
419	cheetah	Feliformia	central freehold farmland	1.040106066	0.301960784	0.300190476	pos	pos	neg	neg	neg	neg
459	springbock	Ruminantia	Etosha NP	0.049148523	0.065798733	0.276301807	neg	neg	neg	neg	neg	neg
460	springbock	Ruminantia	Etosha NP	0.038801466	0.068965517	0.293304995	neg	neg	neg	neg	neg	neg
461	springbock	Ruminantia	Etosha NP	0.035352447	0.071076707	0.250797024	neg	neg	neg	neg	neg	neg
462	springbock	Ruminantia	Etosha NP	0.052597543	0.099577762	0.476089267	neg	neg	neg	neg	neg	neg
463	springbock	Ruminantia	Etosha NP	0.039663721	0.079521464	0.261424017	neg	neg	neg	neg	neg	neg
464	springbock	Ruminantia	Etosha NP	0.034490192	0.098170303	0.233793836	neg	neg	neg	neg	neg	neg
465	springbock	Ruminantia	Etosha NP	0.037939211	0.073891626	0.346439957	neg	neg	neg	neg	neg	neg
466	springbock	Ruminantia	Etosha NP	0.046561759	0.06192822	0.340063762	neg	neg	neg	neg	neg	neg
467	springbock	Ruminantia	Etosha NP	0.037076956	0.100633357	0.184909671	neg	neg	neg	neg	neg	neg
468	springbock	Ruminantia	Etosha NP	0.04138823	0.058761436	0.289054198	neg	neg	neg	neg	neg	neg
469	springbock	Ruminantia	Etosha NP	0.047424014	0.141801548	0.510095643	neg	neg	pos	neg	neg	neg
470	springbock	Ruminantia	Etosha NP	0.045699504	0.099225897	0.340063762	neg	neg	neg	neg	neg	neg
471	springbock	Ruminantia	Etosha NP	0.034490192	0.060872625	0.231668438	neg	neg	neg	neg	neg	neg
472	springbock	Ruminantia	Etosha NP	0.046561759	0.092540464	0.378320935	neg	neg	neg	neg	neg	neg
473	springbock	Ruminantia	Etosha NP	0.053459797	0.098874032	0.31455898	neg	neg	neg	neg	neg	neg
474	springbock	Ruminantia	Etosha NP	0.044837249	0.058761436	0.223166844	neg	neg	neg	neg	neg	neg
475	springbock	Ruminantia	Etosha NP	0.044837249	0.089725545	0.310308183	neg	neg	neg	neg	neg	neg
476	springbock	Ruminantia	Etosha NP	0.04138823	0.0921886	0.601487779	neg	neg	neg	neg	neg	neg
477	springbock	Ruminantia	Etosha NP	0.040525975	0.089021816	0.354941552	neg	neg	neg	neg	neg	neg
478	springbock	Ruminantia	Etosha NP	0.047424014	0.05981703	0.240170032	neg	neg	neg	neg	neg	neg
479	wildebeest	Ruminantia	Etosha NP	0.044837249	0.070724842	3.117959617	neg	neg	neg	neg	pos	NA
480	wildebeest	Ruminantia	Etosha NP	0.04311274	0.045742435	2.361317747	neg	neg	neg	neg	pos	NA
481	wildebeest	Ruminantia	Etosha NP	0.043974995	0.042223786	5.222104145	neg	neg	neg	neg	pos	NA
482	wildebeest	Ruminantia	Etosha NP	0.050010778	0.036945813	0.259298618	neg	neg	neg	neg	neg	neg
483	wildebeest	Ruminantia	Etosha NP	0.04138823	0.034482759	0.1424017	neg	neg	neg	neg	neg	neg
484	wildebeest	Ruminantia	Etosha NP	0.047424014	0.042575651	0.161530287	neg	neg	neg	neg	neg	neg
485	wildebeest	Ruminantia	Etosha NP	0.04138823	0.057705841	0.150903294	neg	neg	neg	neg	neg	neg
486	wildebeest	Ruminantia	Etosha NP	0.055184307	0.038705137	0.174282678	neg	neg	neg	neg	neg	neg
487	wildebeest	Ruminantia	Etosha NP	0.037939211	0.061576355	0.210414453	neg	neg	neg	neg	neg	neg
488	wildebeest	Ruminantia	Etosha NP	0.037076956	0.046446165	0.155154091	neg	neg	neg	neg	neg	neg
489	wildebeest	Ruminantia	Etosha NP	0.048286269	0.067909923	0.350690755	neg	neg	neg	neg	neg	neg
490	wildebeest	Ruminantia	Etosha NP	0.038801466	0.052427868	4.952178533	neg	neg	neg	neg	pos	NA
491	wildebeest	Ruminantia	Etosha NP	0.046561759	0.042223786	0.223166844	neg	neg	neg	neg	neg	neg
492	wildebeest	Ruminantia	Etosha NP	0.076740677	0.295566502	0.554729012	pos	pos	pos	neg	neg	neg
493	wildebeest	Ruminantia	Etosha NP	0.484587196	0.045038705	0.240170032	pos	pos	neg	neg	neg	neg
494	wildebeest	Ruminantia	Etosha NP	0.054322052	0.050316678	0.225292242	neg	neg	neg	neg	neg	neg
495	wildebeest	Ruminantia	Etosha NP	0.039663721	0.039760732	0.1424017	neg	neg	neg	neg	neg	neg
496	wildebeest	Ruminantia	Etosha NP	0.048286269	0.040816327	0.182784272	neg	neg	neg	neg	neg	neg
497	wildebeest	Ruminantia	Etosha NP	0.043974995	0.041520056	0.350690755	neg	neg	neg	neg	neg	neg
498	wildebeest	Ruminantia	Etosha NP	0.037939211	0.033779029	0.184909671	neg	neg	neg	neg	neg	neg
499	spotted hyena	Feliformia	Bwabwata NP	1.096760443	0.298106292	2.745704467	pos	pos	neg	neg	pos	neg
500	leopard	Feliformia	Bwabwata NP	1.167092924	0.294441051	2.041237113	pos	pos	neg	neg	pos	neg
501	leopard	Feliformia	Bwabwata NP	1.185848252	0.281001833	0.620847652	pos	pos	neg	neg	neg	neg
502	lion	Feliformia	Mamili NP	1.201619778	0.287110568	1.961053837	pos	pos	neg	neg	pos	neg
503	lion	Feliformia	northern freehold farmland	1.137681159	0.294441051	0.964490263	pos	pos	neg	neg	neg	neg
504	lion	Feliformia	Mamili NP	1.071184996	0.295662798	3.053837342	pos	pos	neg	neg	pos	neg
505	lion	Feliformia	Mudumo NP	0.958653026	0.324984728	1.556701031	pos	pos	neg	neg	neg	neg
506	lion	Feliformia	Mamili NP	0.843137255	0.346976176	3.147766323	pos	pos	neg	neg	pos	neg
507	lion	Feliformia	northern freehold farmland	1.137254902	0.279780086	2.851088202	pos	pos	neg	neg	pos	neg
508	spotted hyena	Feliformia	Khaudum NP	1.117647059	0.255345144	2.02978236	pos	pos	neg	neg	pos	neg
509	leopard	Feliformia	Mudumo NP	0.286018755	0.23579719	2.824742268	neg	neg	neg	neg	pos	neg
510	lion	Feliformia	Etosha NP	1.179028133	0.239462431	0.742268041	pos	pos	neg	neg	neg	neg
512	lion	Feliformia	Etosha NP	0.895140665	0.260232132	1.088201604	pos	pos	neg	neg	neg	neg
513	lion	Feliformia	Etosha NP	0.981244672	0.260232132	0.451317297	pos	pos	neg	neg	neg	neg
515	lion	Feliformia	Etosha NP	1.083546462	0.252901649	1.294387171	pos	pos	neg	neg	neg	neg
516	lion	Feliformia	Etosha NP	1.144075021	0.237018937	2.088201604	pos	pos	neg	neg	pos	neg
517	lion	Feliformia	Etosha NP	1.12915601	0.261453879	1.387170676	pos	pos	neg	neg	neg	neg
518	lion	Feliformia	Etosha NP	0.984654731	0.234575443	0.718213058	pos	pos	neg	neg	neg	neg
519	lion	Feliformia	Etosha NP	1.206734868	0.234575443	0.56930126	pos	pos	neg	neg	neg	neg
520	lion	Feliformia	Etosha NP	1.106990622	0.256566891	1.665521191	pos	pos	neg	neg	neg	neg
521	lion	Feliformia	Etosha NP	1.011082694	0.24434942	0.789232532	pos	pos	neg	neg	neg	neg
522	lion	Feliformia	Etosha NP	0.836317136	0.241905925	0.604810997	pos	pos	neg	neg	neg	neg
523	lion	Feliformia	Etosha NP	0.969309463	0.240684178	0.498281787	pos	pos	neg	neg	neg	neg
524	lion	Feliformia	Etosha NP	0.82054561	0.246792914	0.352806415	pos	pos	neg	neg	neg	neg
525	lion	Feliformia	Etosha NP	1.10571185	0.24434942	0.557846506	pos	pos	neg	neg	neg	neg
526	lion	Feliformia	Etosha NP	1.109548167	0.224801466	2.099656357	pos	pos	neg	neg	pos	neg
527	lion	Feliformia	Etosha NP	1.112958227	0.252901649	1.580756014	pos	pos	neg	neg	neg	neg
528	lion	Feliformia	Etosha NP	1.011082694	0.23579719	1.920962199	pos	pos	neg	neg	neg	neg
529	lion	Feliformia	Etosha NP	0.92114237	0.240684178	1.427262314	pos	pos	neg	neg	neg	neg
530	lion	Feliformia	Etosha NP	0.86913896	0.262675626	1.796105384	pos	pos	neg	neg	neg	neg
531	lion	Feliformia	Etosha NP	0.913895993	0.232131949	1.863688431	pos	pos	neg	neg	neg	neg
532	lion	Feliformia	northern freehold farmland	1.046462063	0.237018937	0.959908362	pos	pos	neg	neg	neg	neg
534	lion	Feliformia	Mudumo NP	1.110400682	0.238240684	2.615120275	pos	pos	neg	neg	pos	neg
535	lion	Feliformia	Mudumo NP	1.13256607	0.238240684	1.791523482	pos	pos	neg	neg	neg	neg
537	lion	Feliformia	Etosha NP	0.831628303	0.224801466	2.16838488	pos	pos	neg	neg	pos	neg
538	lion	Feliformia	Etosha NP	0.670076726	0.271227856	1.70790378	pos	pos	neg	neg	neg	neg
539	lion	Feliformia	Etosha NP	1.031543052	0.217470984	1.198167239	pos	pos	neg	neg	neg	neg
540	lion	Feliformia	Etosha NP	0.927962489	0.184483812	0.588774341	pos	pos	neg	neg	neg	neg
541	lion	Feliformia	Etosha NP	0.282608696	0.217470984	0.357388316	neg	neg	neg	neg	neg	neg
542	lion	Feliformia	Etosha NP	1.127877238	0.234575443	1.288659794	pos	pos	neg	neg	neg	neg
543	lion	Feliformia	Mamili NP	1.175618073	0.204031765	1.542955326	pos	pos	neg	neg	neg	neg
544	caracal	Feliformia	central freehold farmland	0.122762148	0.23579719	1.572737686	neg	neg	neg	neg	neg	neg
545	caracal	Feliformia	south-eastern freehold farmland	0.084398977	0.238240684	1.120274914	neg	neg	neg	neg	neg	neg
546	caracal	Feliformia	central freehold farmland	0.058397272	0.241905925	1.224513173	neg	neg	neg	neg	neg	neg
547	caracal	Feliformia	northern freehold farmland	0.037510656	0.217470984	0.198167239	neg	neg	neg	neg	neg	neg
548	caracal	Feliformia	central freehold farmland	0.799232737	0.237018937	1.815578465	pos	pos	neg	neg	neg	neg
549	cheetah	Feliformia	northern freehold farmland	0.042625746	0.232131949	0.333333333	neg	neg	neg	neg	neg	neg
550	cheetah	Feliformia	northern freehold farmland	0.030690537	0.211362248	0.158075601	neg	neg	neg	neg	neg	neg
551	cheetah	Feliformia	Etosha NP	1.037510656	0.207697007	0.158075601	pos	pos	neg	neg	neg	neg
552	cheetah	Feliformia	Etosha NP	1.144075021	0.239462431	0.67583047	pos	pos	neg	neg	neg	neg
553	leopard	Feliformia	central freehold farmland	0.052429668	0.218692731	0.335624284	neg	neg	neg	neg	neg	neg
554	leopard	Feliformia	Etosha NP	0.929667519	0.237018937	0.709049255	pos	pos	neg	neg	neg	neg
555	leopard	Feliformia	Khaudum NP	1.119352089	0.221136225	0.987399771	pos	pos	neg	neg	neg	neg
556	leopard	Feliformia	Etosha NP	1.015771526	0.228466707	0.389461627	pos	pos	neg	neg	neg	neg
557	leopard	Feliformia	Etosha NP	1.116368286	0.23579719	0.144329897	pos	pos	neg	neg	neg	neg
558	leopard	Feliformia	Etosha NP	1.119778346	0.216249236	0.293241695	pos	pos	neg	neg	neg	neg
559	lion	Feliformia	Etosha NP	0.76342711	0.207697007	0.443298969	pos	pos	neg	neg	neg	neg
560	lion	Feliformia	Etosha NP	0.991048593	0.212583995	2.034364261	pos	pos	neg	neg	pos	NA
561	lion	Feliformia	Etosha NP	1.039641944	0.213805742	0.540664376	pos	pos	neg	neg	neg	neg
562	lion	Feliformia	Etosha NP	0.217817562	0.26511912	0.224513173	neg	neg	neg	neg	neg	neg
563	lion	Feliformia	Etosha NP	1.108695652	0.240684178	2.813287514	pos	pos	neg	neg	pos	NA
565	lion	Feliformia	Etosha NP	1.068201194	0.238240684	0.423825888	pos	pos	neg	neg	neg	neg
566	lion	Feliformia	Etosha NP	0.515345269	0.249236408	0.61626575	pos	pos	neg	neg	neg	neg
567	lion	Feliformia	Etosha NP	1.093350384	0.173488088	1.095074456	pos	pos	neg	neg	neg	neg
568	lion	Feliformia	Etosha NP	0.91602728	0.22724496	1.233676976	pos	pos	neg	neg	neg	neg
569	lion	Feliformia	Etosha NP	1.001278772	0.240684178	0.439862543	pos	pos	neg	neg	neg	neg
570	lion	Feliformia	Etosha NP	0.999573743	0.230910202	0.343642612	pos	pos	neg	neg	neg	neg
571	lion	Feliformia	Etosha NP	1.066496164	0.24434942	1.777777778	pos	pos	neg	neg	neg	neg
572	lion	Feliformia	Etosha NP	1.061807332	0.239462431	0.886597938	pos	pos	neg	neg	neg	neg
573	lion	Feliformia	Etosha NP	1.061807332	0.250458155	1.011454754	pos	pos	neg	neg	neg	neg
574	lion	Feliformia	Etosha NP	0.930520034	0.245571167	0.98510882	pos	pos	neg	neg	neg	neg
575	lion	Feliformia	Etosha NP	0.985080989	0.182040318	2.410080183	pos	pos	neg	neg	pos	neg
576	lion	Feliformia	Etosha NP	0.759590793	0.195479536	1.329896907	pos	pos	neg	neg	neg	neg
577	lion	Feliformia	Etosha NP	0.805626598	0.251679902	1.514318442	pos	pos	neg	neg	neg	neg
578	lion	Feliformia	Etosha NP	1.000852515	0.255345144	0.947308133	pos	pos	neg	neg	neg	neg
581	lion	Feliformia	Etosha NP	0.942028986	0.24434942	0.205040092	pos	pos	neg	neg	neg	neg
582	lion	Feliformia	Etosha NP	1.143648764	0.22724496	0.442153494	pos	pos	neg	neg	neg	neg
583	lion	Feliformia	northern freehold farmland	0.027224915	0.167379352	0.213058419	neg	neg	neg	neg	neg	neg
584	lion	Feliformia	northern freehold farmland	0.024749923	0.228466707	0.150057274	neg	neg	neg	neg	neg	neg
585	wild dog	Caniformia	Bwabwata NP	1.534635879	0.045160096	2.52991453	pos	pos	neg	neg	neg	neg
586	wild dog	Caniformia	Bwabwata NP	1.371817644	0.024801036	2.709401709	pos	pos	neg	neg	neg	neg
587	wild dog	Caniformia	Bwabwata NP	1.492599171	0.027022025	2.222222222	pos	pos	neg	neg	neg	neg
588	jackal	Caniformia	Etosha NP	1.632326821	0.044789932	3.478632479	pos	pos	neg	neg	neg	neg
589	jackal	Caniformia	Etosha NP	1.631142688	0.048861743	12.23076923	pos	pos	neg	neg	pos	neg
590	jackal	Caniformia	Etosha NP	0.081113085	0.052193226	2.794871795	neg	neg	neg	neg	neg	neg
591	jackal	Caniformia	Etosha NP	1.598579041	0.054784379	5.136752137	pos	pos	neg	neg	neg	neg
592	jackal	Caniformia	Etosha NP	1.419775015	0.041458449	6.914529915	pos	pos	neg	neg	neg	neg
593	jackal	Caniformia	Etosha NP	1.52161042	0.04071812	6.700854701	pos	pos	neg	neg	neg	neg
594	jackal	Caniformia	Etosha NP	1.652457075	0.026281695	4.307692308	pos	pos	neg	neg	neg	neg
595	jackal	Caniformia	Etosha NP	1.606867969	0.059226356	2.034188034	pos	pos	neg	neg	neg	neg
596	jackal	Caniformia	Etosha NP	1.589698046	0.027022025	3.153846154	pos	pos	neg	neg	neg	neg
597	jackal	Caniformia	Etosha NP	0.151568976	0.02035906	1.393162393	neg	neg	neg	neg	neg	neg
598	jackal	Caniformia	Etosha NP	0.342214328	0.020729225	1.35042735	neg	neg	neg	neg	neg	neg
599	jackal	Caniformia	Etosha NP	1.341622262	0.047751249	3.247863248	pos	pos	neg	neg	neg	neg
600	jackal	Caniformia	Etosha NP	1.428063943	0.092541181	2.111111111	pos	pos	neg	neg	neg	neg
601	wild dog	Caniformia	Khaudum NP	1.530491415	0.017397742	1.128205128	pos	neg	neg	neg	neg	neg
602	wild dog	Caniformia	Bwabwata NP	0.069271758	0.01961873	1.162393162	neg	neg	neg	neg	neg	neg
603	wild dog	Caniformia	Bwabwata NP	1.402605092	0.022580048	1.427350427	pos	pos	neg	neg	neg	neg
604	wild dog	Caniformia	Bwabwata NP	0.220248668	0.024060707	2.307692308	neg	neg	neg	neg	neg	neg
605	bat-eared fox	Caniformia	Etosha NP	-0.03	0	0.002	neg	neg	neg	neg	neg	neg
606	bat-eared fox	Caniformia	Etosha NP	-0.03	0	-0.11	neg	neg	neg	neg	neg	neg
607	bat-eared fox	Caniformia	Etosha NP	1.4	0	-0.031	pos	neg	neg	neg	neg	neg
608	bat-eared fox	Caniformia	Etosha NP	-0.02	0	0.017	neg	neg	neg	neg	neg	neg
609	brown hyena	Feliformia	central freehold farmland	0.977054795	0.146216018	0.339	pos	pos	neg	neg	neg	neg
610	brown hyena	Feliformia	communal land	0.914383562	0.307861866	0.681	pos	pos	neg	neg	neg	neg
611	brown hyena	Feliformia	communal land	0.721232877	0.184423218	0.354	pos	pos	neg	neg	neg	neg
612	brown hyena	Feliformia	communal land	0.255479452	0.850110213	1.914	neg	neg	pos	pos	neg	neg
613	honey badger	Caniformia	Etosha NP	1.29	0	-0.045	pos	neg	neg	neg	neg	neg
614	honey badger	Caniformia	Etosha NP	-0.03	0	-0.141	neg	neg	neg	neg	neg	neg
615	honey badger	Caniformia	Etosha NP	1.48	0.01	-0.036	pos	pos	neg	neg	neg	neg
616	honey badger	Caniformia	Etosha NP	1.3	0	-0.143	pos	pos	neg	neg	neg	neg
617	honey badger	Caniformia	Etosha NP	1.42	0	-0.048	pos	pos	neg	neg	neg	neg
618	honey badger	Caniformia	Etosha NP	0.49	0	-0.045	neg	neg	neg	neg	neg	neg
619	honey badger	Caniformia	Etosha NP	-0.03	0	-0.155	neg	neg	neg	neg	neg	neg
620	jackal	Caniformia	Etosha NP	1.56660746	0.037386637	4.752136752	pos	pos	neg	neg	neg	neg
621	jackal	Caniformia	Etosha NP	1.084073416	0.030353507	7.162393162	pos	pos	neg	neg	neg	neg
622	jackal	Caniformia	Etosha NP	1.445233866	0.041828614	2.299145299	pos	pos	neg	neg	neg	neg
623	jackal	Caniformia	Etosha NP	1.513321492	0.024430872	7.196581197	pos	pos	neg	neg	pos	neg
624	jackal	Caniformia	Etosha NP	0.046181172	0.020729225	1.487179487	neg	neg	neg	neg	neg	neg
625	jackal	Caniformia	Etosha NP	1.374777975	0.017027577	1.41025641	pos	pos	neg	neg	neg	neg
626	jackal	Caniformia	Etosha NP	1.509769094	0.019988895	3.623931624	pos	pos	neg	neg	neg	neg
627	spotted hyena	Feliformia	Etosha NP	1.002739726	0.301249082	0.354	pos	pos	neg	neg	neg	neg
628	spotted hyena	Feliformia	Etosha NP	0.990753425	0.242468773	2.641	pos	pos	neg	neg	pos	neg
629	spotted hyena	Feliformia	Etosha NP	0.925684932	0.263776635	3.205	pos	pos	neg	neg	pos	neg
630	spotted hyena	Feliformia	Etosha NP	0.90890411	2.158706833	3.686	pos	pos	pos	neg	pos	neg
631	spotted hyena	Feliformia	Etosha NP	0.854109589	0.190301249	0.384	pos	pos	neg	neg	neg	neg
632	spotted hyena	Feliformia	Etosha NP	0.783561644	0.229243204	0.282	pos	pos	neg	neg	neg	neg
633	spotted hyena	Feliformia	Etosha NP	0.026712329	0.194709772	0.358	neg	neg	neg	neg	neg	neg
634	spotted hyena	Feliformia	Etosha NP	0.688013699	0.202792065	0.171	pos	pos	neg	neg	neg	neg
635	spotted hyena	Feliformia	Etosha NP	0.680479452	0.272593681	0.99	pos	pos	neg	neg	neg	neg
636	jackal	Caniformia	Etosha NP	0.126110124	0.059226356	1.871794872	neg	neg	neg	neg	neg	neg
637	jackal	Caniformia	Etosha NP	1.426879811	0.249491024	16.12820513	pos	pos	pos	neg	pos	neg
638	jackal	Caniformia	Etosha NP	1.468916519	0.032204331	2.017094017	pos	pos	neg	neg	neg	neg
